# Supplementary material for: Exploring the Potential of Aspergillus oryzae for Sustainable Mycoprotein Production Using Okara and Soy Whey as Cost-Effective Substrates
Source: J Fungi (Basel). 2024 Aug 7;10(8):555. doi: 10.3390/jof10080555 (PMC11355589; doi:10.3390/jof10080555)
Supplement: Supplementary file 1 [file jof-10-00555-s001.zip]

Archive with 1 entries (1 files):
- jof-2992226-supplementary.pdf
